# Supplementary material for: Staphylococcus aureus RnpA Inhibitors: Computational-Guided Design, Synthesis and Initial Biological Evaluation
Source: Antibiotics (Basel). 2021 Apr 14;10(4):438. doi: 10.3390/antibiotics10040438 (PMC8071009; doi:10.3390/antibiotics10040438)
Supplement: Supplementary file 1 [file antibiotics-10-00438-s001.zip]

Archive with 1 entries (1 files):
- SupportingInformation_Antibiotics_Suigo_2021.pdf
